# Supplementary material for: Isobutyrylcarnitine as a Biomarker of OCT1 Activity and Interspecies Differences in its Membrane Transport
Source: Front Pharmacol. 2021 May 10;12:674559. doi: 10.3389/fphar.2021.674559 (PMC8141810; doi:10.3389/fphar.2021.674559)
Supplement: Supplementary file 1 [file Table3.XLSX]

## Sheet: Tabelle1
MSIdentifier	RententionTime	Mass	Identification	20200501_ZIC_KP_L_1_pcDNA5-1_pos	20200501_ZIC_KP_L_4_pcDNA5-1_pos	20200501_ZIC_KP_L_7_pcDNA5-1_pos	20200501_ZIC_KP_L_10_pcDNA5-1_pos	20200501_ZIC_KP_L_2_OCT1-1_pos	20200501_ZIC_KP_L_5_OCT1-1_pos	20200501_ZIC_KP_L_8_OCT1-1_pos	20200501_ZIC_KP_L_11_OCT1-1_pos	20200501_ZIC_KP_L_3_mOCT1-1_pos	20200501_ZIC_KP_L_6_mOCT1-1_pos	20200501_ZIC_KP_L_9_mOCT1-1_pos	20200501_ZIC_KP_L_12_mOCT1-1_pos
2.88_449.2068m/z	2.88	449.2068m/z	17-beta-Estradiol glucuronide	25.5356	44.0595	13.3544	16.7215	18.485	23.3936	20.5996	19.5758	15.8217	11.142	13.3677	4.96844
3.02_360.2384m/z	3.02	360.2384m/z	2,3-Dinor-6-keto-prostaglandin F1 a	0.824626	1.30797	0.83458	0.707913	0.726142	1.04726	0.783802	0.726317	0.635299	0.671872	0.670946	0.512737
9.14_286.2018m/z	9.14	286.2018m/z	2-Octenoylcarnitine	0.963118	0.301405	0.454009	1.43447	1.31608	1.50396	0.868981	0.782143	2.0541	1.50149	1.32947	1.10827
10.87_248.1498m/z	10.87	248.1498m/z	3-Hydroxybutyrylcarnitine	0.756845	1.29477	1.112	1.46339	1.07784	1.06602	1.53778	1.75304	7.22454	3.70302	2.34057	5.18062
3.24_268.1928m/z	3.24	268.1928m/z	3-hydroxyoctanoyl carnitine	0.177421	0.0738768	0.209893	0.0295555	0.183252	1.00755	1.49162	1.28194	0.0163227	0.482999	0.847509	0.110979
11.03_85.0291m/z	11.03	85.0291m/z	4-Deoxythreonic acid	2.08167	10.1155	13.4055	9.57273	7.73619	16.0167	0	15.6453	0	0	0	0
2.49_202.1441m/z	2.49	202.1441m/z	Capryloylglycine	0.61777	1.03234	0.826323	0.648449	0.723188	0.798896	0.921057	0.904053	0.51568	0.580861	0.683167	0.481829
19.43_104.1077m/z	19.43	104.1077m/z	Choline	7.69995	6.53485	10.7154	22.3462	8.11583	10.1804	9.6904	10.5799	3.84281	3.31216	4.49653	3.39568
4.27_430.3017m/z	4.27	430.3017m/z	Glycocholic acid	0.778739	1.04252	1.07751	0.949392	1.07311	1.33387	1.25784	1.40716	0.758192	1.1435	0.858529	0.84158
13.61_229.1553m/z	13.61	229.1553m/z	Isoleucylproline	41.1473	92.5478	59.5573	120.254	59.3755	58.5584	65.5271	86.8029	31.0899	26.3881	42.1094	37.0459
11.02_204.1239m/z	11.02	204.1239m/z	L-Acetylcarnitine	1.99907	3.69481	4.88985	5.16354	4.77789	5.72935	7.34628	6.50155	15.8197	12.7262	8.07362	16.1334
12.46_162.1132m/z	12.46	162.1132m/z	L-Carnitine	2.3294	5.89739	3.26393	4.77924	3.13244	3.63786	3.65668	4.18359	7.74204	6.03607	4.70165	7.98857
8.68_296.1973m/z	8.68	296.1973m/z	Leucylphenylalanine	0.751442	0.0683455	0.469787	0.5583	1.13463	0.937629	1.04997	1.35139	0.974874	1.32235	1.11427	1.31597
7.91_132.1025m/z	7.91	132.1025m/z	L-Leucine	10.9909	20.1377	16.9847	22.6845	16.4606	27.8118	22.4351	21.6984	14.6363	13.8685	15.7729	14.3214
12.49_102.0920m/z	12.49	102.0920m/z	12.49_102.0920m/z	2.24968	6.32883	3.97607	5.35143	3.52048	4.28738	3.95841	4.85812	9.09557	11.9667	5.23724	17.1563
17.70_784.9747m/z	17.7	784.9747m/z	17.70_784.9747m/z	133.095	73.3496	18.9294	195.925	20.4711	11.786	34.8634	36.5824	27.0496	11.8752	16.3576	30.0874
2.20_498.8037m/z	2.2	498.8037m/z	2.20_498.8037m/z	0.79951	0.820481	1.01896	0.750162	0.682729	1.25714	1.152	0.67056	0.614265	0.354609	0.390026	0.406266
2.20_640.8936m/z	2.2	640.8936m/z	2.20_640.8936m/z	0.868626	0.423557	0.983435	0.633255	0.636524	0.875632	0.949187	0.692011	0.620723	0.429053	0.445965	0.504043
2.20_755.4709m/z	2.2	755.4709m/z	2.20_755.4709m/z	0.920527	0.73904	0.812662	0.886555	0.965032	0.967139	0.759902	0.651129	0.559432	0.551988	0.497359	0.385053
2.27_774.9735m/z	2.27	774.9735m/z	2.27_774.9735m/z	1.08795	1.16606	0.970424	1.02276	0.963025	0.889383	1.19973	0.816727	0.931328	0.855359	0.736263	0.767492
2.30_430.2438m/z	2.3	430.2438m/z	2.30_430.2438m/z	0.867514	1.00489	0.863974	0.963792	0.939155	0.991674	0.91672	0.893303	0.883126	0.680367	0.523265	0.569827
2.36_276.1605m/z	2.36	276.1605m/z	2.36_276.1605m/z	0	4.88572	58.3271	0	15.1172	272.351	958.605	442.032	407.795	237.906	111.551	223.511
2.39_123.0808m/z	2.39	123.0808m/z	2.39_123.0808m/z	0.598797	1.10237	1.15002	0.947428	0.930905	1.08001	0.968192	1.23821	0.758737	0.699189	0.716407	0.71503
2.49_125.0602m/z	2.49	125.0602m/z	2.49_125.0602m/z	0.778774	0.845485	1.51868	1.3081	2.0542	0.923132	1.5806	1.25609	1.00213	0.556578	0.677357	0.856648
2.50_283.1180m/z	2.5	283.1180m/z	2.50_283.1180m/z	0.389708	0.714325	0.692788	0.503894	0.647166	0.609006	0.534882	0.69469	0.55865	0.343242	0.314242	0.415891
2.50_401.1594m/z	2.5	401.1594m/z	2.50_401.1594m/z	0.477835	1.03085	0.707964	0.650412	0.828759	0.687831	0.58185	0.905548	0.682373	0.414955	0.386132	0.503011
2.53_175.1110m/z	2.53	175.1110m/z	2.53_175.1110m/z	0.639614	0.76493	0.98176	0.75908	0.963209	0.912387	0.952257	0.984954	0.641005	0.796426	0.84426	0.585992
2.57_325.2485m/z	2.57	325.2485m/z	2.57_325.2485m/z	1.13358	1.46158	1.22058	0.97877	1.02816	1.15174	1.06891	1.06608	0.832508	1.00027	0.863595	0.822043
2.57_483.9815m/z	2.57	483.9815m/z	2.57_483.9815m/z	0.78968	0.69747	0.622171	0.432176	0.38209	0.407822	0.577089	0.549642	0.519262	0.265163	0.286073	0.40862
2.65_367.0928m/z	2.65	367.0928m/z	2.65_367.0928m/z	333.3	82.4591	402.805	0	1014.88	523.162	644.335	260.918	4342.53	103.061	3173.68	987.147
2.75_175.0160m/z	2.75	175.0160m/z	2.75_175.0160m/z	0.905247	0.380645	0.897762	0.568394	0.989928	0.539315	0.712538	0.405282	1.53636	1.29352	0.99735	0.718092
2.75_358.2592m/z	2.75	358.2592m/z	2.75_358.2592m/z	0.763967	1.12888	0.994446	1.01523	0.881086	1.15561	1.02354	0.918575	0.787166	0.798147	0.738779	0.640093
2.75_441.7881m/z	2.75	441.7881m/z	2.75_441.7881m/z	1.64219	1.15711	0.794039	0.63973	0.433257	0.730058	0.81141	0.703131	0.654186	0.499869	0.443108	0.628888
2.86_743.4329m/z	2.86	743.4329m/z	2.86_743.4329m/z	1.42057	0.827092	0.959321	0.721481	0.762559	1.01063	0.939985	0.775212	0.733742	0.70609	0.577652	0.682116
2.87_460.2548m/z	2.87	460.2548m/z	2.87_460.2548m/z	0.793758	1.72305	1.03972	0.795572	0.747902	1.28551	1.03835	0.846042	0.78253	0.60007	0.577363	0.603655
2.95_300.7011m/z	2.95	300.7011m/z	2.95_300.7011m/z	0.696176	1.0207	0.706867	0.472746	0.300997	0.568987	0.620415	0.513018	0.520124	0.304543	0.300381	0.419531
2.95_599.3898m/z	2.95	599.3898m/z	2.95_599.3898m/z	1.93994	1.43076	1.0549	0.887206	0.794027	1.24291	1.02749	0.869684	1.06094	0.711799	0.618606	0.747836
3.05_479.6438m/z	3.05	479.6438m/z	3.05_479.6438m/z	0.564662	1.47676	0.683842	1.33982	0.46216	0.583786	0.649548	0.484069	0.900111	0.889515	0.894213	0.690329
3.05_643.4182m/z	3.05	643.4182m/z	3.05_643.4182m/z	0.832593	0.981771	0.963621	0.755433	0.718834	1.00062	0.861539	0.720189	0.756258	0.688543	0.583708	0.685701
3.08_540.0286m/z	3.08	540.0286m/z	3.08_540.0286m/z	0.0977147	0.16192	0.0453165	0.112788	0.0526598	0	0.0124668	0	0.0315315	0.061408	0.0139447	0.0267672
3.19_667.9492m/z	3.19	667.9492m/z	3.19_667.9492m/z	0.345358	0.509122	0.17749	0.327041	0.208443	0.174824	0.14104	0.0732412	0.320761	0.268736	0.193069	0.272697
3.41_540.0291m/z	3.41	540.0291m/z	3.41_540.0291m/z	1.69827	0.698468	0.483352	0.587706	0.448789	0.46355	0.254666	0.231443	0.643376	0.677754	0.441635	0.525459
3.60_526.3606m/z	3.6	526.3606m/z	3.60_526.3606m/z	1.11226	1.61993	0.975482	0.960494	0.844073	0.908239	0.871808	0.84334	1.05829	1.02833	0.886121	0.845572
3.90_242.2846m/z	3.9	242.2846m/z	3.90_242.2846m/z	0.392394	0.700412	0.826721	0.799749	0.823259	0.846816	1.03217	1.0734	0.833589	0.623019	0.622849	0.43717
4.30_325.2280m/z	4.3	325.2280m/z	4.30_325.2280m/z	0.47686	0.285372	0.307237	0.788299	0.506545	0.26452	0.889192	1.4824	3.87976	1.14524	1.19217	0.661064
4.42_319.7412m/z	4.42	319.7412m/z	4.42_319.7412m/z	0	0.262869	0.750109	0.34447	0.751774	0.548007	0.731293	0.716337	0.664987	0.570787	0.490481	0.744212
4.47_295.0923m/z	4.47	295.0923m/z	4.47_295.0923m/z	11.6386	20.6625	14.2426	0	48.6168	50.1834	87.0885	19.1166	149.709	37.1065	43.4446	254.242
4.50_272.1865m/z	4.5	272.1865m/z	4.50_272.1865m/z	0.165704	0.380591	0.441119	0.0870902	0.397148	0.452033	0.580206	0.452017	0.410922	0.420936	0.427749	0.296995
4.53_536.3886m/z	4.53	536.3886m/z	4.53_536.3886m/z	1.69405	0.904463	1.51464	1.02179	1.83173	2.0134	1.50199	1.46635	1.45286	2.54921	2.41628	2.52704
4.65_352.2941m/z	4.65	352.2941m/z	4.65_352.2941m/z	1.08289	0.442823	0.894529	0.396602	1.40743	0.711502	1.09624	1.17318	0.748424	3.43527	1.61091	1.38512
4.84_645.9379m/z	4.84	645.9379m/z	4.84_645.9379m/z	0.797051	0.34046	0.540853	0.44275	0.568425	0.144109	0.187539	0.0567554	0.403429	0.311999	0.192266	0.35697
5.41_504.8500m/z	5.41	504.8500m/z	5.41_504.8500m/z	0.635722	0.864349	0.696002	0.538699	0.602725	0.47561	0.264476	0.259883	0.601677	0.446729	0.445423	0.584903
5.63_520.4216m/z	5.63	520.4216m/z	5.63_520.4216m/z	1.14462	1.18462	1.28668	1.0905	1.41386	1.16467	1.31111	1.29233	1.20347	1.49392	1.34174	1.48258
6.59_261.1240m/z	6.59	261.1240m/z	6.59_261.1240m/z	402.246	49.0797	60.3964	0	777.672	64.6756	366.535	619.925	92.172	28.1707	62.8672	184.594
7.24_118.0657m/z	7.24	118.0657m/z	7.24_118.0657m/z	12.0368	20.5287	16.2187	21.1925	16.3177	24.6232	21.8388	21.8746	15.7404	12.7886	16.6924	12.1915
7.27_132.0453m/z	7.27	132.0453m/z	7.27_132.0453m/z	7.85102	12.9957	6.51638	9.48767	9.80649	11.4405	16.7418	14.4015	9.70712	5.60057	8.74997	9.86016
8.27_340.1526m/z	8.27	340.1526m/z	8.27_340.1526m/z	80.7557	6.98818	50.1529	0	315.326	38.0121	201.382	58.7768	21.0158	9.69472	22.0183	20.2382
8.27_342.1467m/z	8.27	342.1467m/z	8.27_342.1467m/z	1116.06	297.853	187.976	261.942	0	0	0	70.745	41.0722	17.9457	37.9372	20.5652
8.56_340.1524m/z	8.56	340.1524m/z	8.56_340.1524m/z	0	26.4709	44.741	0	111.98	41.1877	240.221	69.5218	17.8096	11.7147	14.6897	18.0479
8.93_316.2121m/z	8.93	316.2121m/z	8.93_316.2121m/z	0.820611	0.0961679	0.207765	0.656926	0.797565	0.719335	0.77943	0.80566	0.938292	0.819668	0.920742	0.890965
9.34_235.1863m/z	9.34	235.1863m/z	9.34_235.1863m/z	0.482254	0.106966	0.290155	0.143061	0.538593	0.470923	0.434075	0.326737	0.714345	0.390749	0.420597	0.501628
9.36_221.1708m/z	9.36	221.1708m/z	9.36_221.1708m/z	0.685947	0.0351142	0.303636	0.520769	0.611568	0.841398	0.80739	0.719962	0.727974	0.588192	0.714416	0.909697
9.75_200.0237m/z	9.75	200.0237m/z	9.75_200.0237m/z	1.55126	27.2764	100.049	1.26647	1.20778	0.321418	1.79434	2.2038	0.697348	0.138559	0.900697	1.1505
9.92_160.1336m/z	9.92	160.1336m/z	9.92_160.1336m/z	4.67868	0	16.0484	8.56795	7.20426	10.4355	10.6078	15.1589	25.243	13.5158	11.1298	17.8794
9.92_218.1394m/z	9.92	218.1394m/z	9.92_218.1394m/z	1.93317	1.50686	0.6662	1.54701	3.74023	3.96799	3.48153	3.45528	8.66736	3.96805	4.38452	4.90461
17.65_617.9685n	17.65	617.9685n	17.65_617.9685n	36.2682	43.3453	15.5889	164.489	15.7353	11.3433	20.5504	25.8823	20.9693	8.87011	11.868	22.5607
17.65_631.9458n	17.65	631.9458n	17.65_631.9458n	46.5234	107.264	17.565	174.07	19.0019	13.12	32.4834	31.4032	24.8794	10.3977	15.8015	26.0698
17.65_718.9347n	17.65	718.9347n	17.65_718.9347n	120.979	149.37	40.9371	496.607	42.0849	22.6047	77.9505	75.7952	45.626	20.4548	27.3424	61.077
17.68_663.9898n	17.68	663.9898n	17.68_663.9898n	26.3766	103.384	17.8292	81.5473	16.8654	10.7833	23.9763	28.4539	21.4523	9.21121	14.0763	25.7023
17.68_745.9924n	17.68	745.9924n	17.68_745.9924n	41.2679	133.139	23.6986	150.55	24.1066	14.4634	34.7191	42.0762	31.1111	12.5305	20.0327	37.9283
7.24_102.0476n	7.24	102.0476n	7.24_102.0476n	12.3834	22.7308	18.9897	22.6896	17.2208	26.2944	23.3302	24.5905	16.508	14.9351	17.8027	15.0533
3.76_332.3316m/z	3.76	332.3316m/z	Oleoylcholine	1.73406	2.62175	1.5079	1.57814	1.34729	1.57037	1.37228	1.47826	1.66367	1.38412	0.930208	1.25412
2.92_610.4312m/z	2.92	610.4312m/z	PA 28:0	0.848383	0.787641	0.741324	0.586475	0.645961	0.709719	0.661268	0.683121	0.617708	0.63072	0.594882	0.65094
2.23_713.4206m/z	2.23	713.4206m/z	PA 36:7	0.98564	0.887042	0.837126	0.785101	0.885197	1.04399	0.801709	0.74945	0.726686	0.605951	0.479295	0.506757
18.65_266.1604m/z	18.65	266.1604m/z	Prenyl glucoside	0.760558	0	0	0	0	0	0	0	0	2.11937	8.12646	1.72021
7.71_218.1394m/z	7.71	218.1394m/z	Propionylcarnitine	4.63458	10.9712	12.4561	8.28782	10.8681	12.12	18.0379	16.1078	35.009	25.2319	19.3267	37.2463
14.89_160.1338m/z	14.89	160.1338m/z	Propionylcholine	4.70327	2.30382	9.69749	12.4519	13.7134	14.9755	14.3983	19.8192	36.8895	29.8353	20.9297	40.7814
10.22_176.1288m/z	10.22	176.1288m/z	Propyl levulinate	10.0251	6.95542	16.9328	19.9124	14.0738	18.0872	16.7599	22.3293	34.8707	26.855	21.0804	36.3233
8.10_246.1704m/z	8.1	246.1704m/z	Valerylcarnitine	3.26144	3.07373	3.17361	3.06084	5.53141	7.03493	5.42355	5.80922	11.7021	7.8404	7.16957	10.3133
12.46_162.1478m/z	12.46	162.1478m/z	Valproic acid?	7.49334	27.8513	11.5513	22.5688	11.0712	17.4916	11.392	15.0646	20393	2102.63	59.8691	625.721
